# Supplementary material for: Poly[tetra­methyl­ammonium [tri-μ2-formato-κ6 O:O′-manganate(II)]]
Source: Acta Crystallogr Sect E Struct Rep Online. 2013 Sep 12;69(Pt 10):m541. doi: 10.1107/S1600536813024045 (PMC3790351; doi:10.1107/S1600536813024045)
Supplement: Supplementary file 1 [file e-69-0m541-sup1.cif]

##############################################################################
#                                                                            #
# This CIF contains the data in a paper accepted for publication in          #
# Acta Crystallographica Section E. It conforms to the requirements of       #
# Notes for Authors for Acta Crystallographica Section E, and has been       #
# peer reviewed under the auspices of the IUCr Commission on Journals.       #
#                                                                            #
# Full details of the Crystallographic Information File format               #
# are given in the paper "The Crystallographic Information File (CIF):       #
# a New Standard Archive File for Crystallography" by S. R. Hall, F. H.      #
# Allen and I. D. Brown [Acta Cryst. (1991), A47, 655-685].                  #
#                                                                            #
# The current version of the core CIF dictionary is obtainable from          #
# ftp://ftp.iucr.org/pub/cif_core.dic.                                       #
#                                                                            #
# Software is freely available for graphical display of the structure(s)     #
# in this CIF. For information consult the CIF software page                 #
# http://www.iucr.org/resources/cif/software.                                #
#                                                                            #
# This file may be used for bona fide research purposes within the           #
# scientific community so long as proper attribution is given to the journal # 
# article from which it was obtained.                                        #
#                                                                            #
##############################################################################
data_I
_audit_creation_method     SHELXL-97
_chemical_name_systematic
;
Poly[tetramethylammonium
[tri-\m~2~-formato-\k^6^<i>O</i>:<i>O</i>'-manganate(II)]]
;
_chemical_name_common
;
;
_chemical_formula_moiety     'C4 H12 N +, C3 H3 Mn O6 -'
_chemical_formula_sum     'C7 H15 Mn N O6'
_chemical_formula_iupac     '(C4 H12 N) [Mn (H C O2)3]'
_chemical_formula_weight     264.14
_chemical_melting_point     ?
_symmetry_cell_setting     orthorhombic
_symmetry_space_group_name_H-M     'P n m a'
_symmetry_space_group_name_Hall     '-P 2ac 2n'
loop_
    _symmetry_equiv_pos_site_id
    _symmetry_equiv_pos_as_xyz
    1 x,y,z
    2 1/2-x,-y,1/2+z
    3 1/2+x,1/2-y,1/2-z
    4 -x,1/2+y,-z
    5 -x,-y,-z
    6 1/2+x,y,1/2-z
    7 1/2-x,1/2+y,1/2+z
    8 x,1/2-y,z
_cell_length_a     8.926(4)
_cell_length_b     12.767(6)
_cell_length_c     9.196(4)
_cell_angle_alpha     90.00
_cell_angle_beta     90.00
_cell_angle_gamma     90.00
_cell_volume     1048.0(8)
_cell_formula_units_Z     4
_cell_measurement_reflns_used     2391
_cell_measurement_theta_min     3.180
_cell_measurement_theta_max     28.621
_cell_measurement_temperature     298(2)
_exptl_crystal_description     'block'
_exptl_crystal_colour     'colorless'
_exptl_crystal_size_max     0.22
_exptl_crystal_size_mid     0.22
_exptl_crystal_size_min     0.15
_exptl_crystal_density_diffrn     1.674
_exptl_crystal_density_meas     ?
_exptl_crystal_density_method     'not measured'
_exptl_crystal_F_000     548
_exptl_absorpt_coefficient_mu     1.269
_exptl_absorpt_correction_type     multi-scan
_exptl_absorpt_process_details     '(SADABS; Bruker, 2007)'
_exptl_absorpt_correction_T_min     0.7677
_exptl_absorpt_correction_T_max     0.8325
_exptl_special_details     ?
_diffrn_ambient_temperature     298(2)
_diffrn_radiation_type     MoK\a
_diffrn_radiation_wavelength     0.71073
_diffrn_radiation_source     'fine-focus sealed tube'
_diffrn_radiation_monochromator     graphite
_diffrn_measurement_device_type     'Bruker SMART CCD area-detector'
_diffrn_measurement_method     '\F and \w scans'
_diffrn_detector_area_resol_mean     ?
_diffrn_reflns_number     5907
_diffrn_reflns_av_R_equivalents     0.0226
_diffrn_reflns_av_sigmaI/netI     0.0176
_diffrn_reflns_theta_min     2.73
_diffrn_reflns_theta_max     27.00
_diffrn_reflns_theta_full     27.00
_diffrn_measured_fraction_theta_max     0.991
_diffrn_measured_fraction_theta_full     0.991
_diffrn_reflns_limit_h_min     -11
_diffrn_reflns_limit_h_max     8
_diffrn_reflns_limit_k_min     -16
_diffrn_reflns_limit_k_max     16
_diffrn_reflns_limit_l_min     -11
_diffrn_reflns_limit_l_max     11
_diffrn_standards_number     0
_diffrn_standards_interval_count     .
_diffrn_standards_interval_time     .
_diffrn_standards_decay_%     ?
_refine_special_details
;
Refinement of <i>F</i>^2^ against ALL reflections. The weighted <i>R</i>-factor
<i>wR</i> and goodness of fit <i>S</i> are based on <i>F</i>^2^, conventional
<i>R</i>-factors <i>R</i> are based on <i>F</i>, with <i>F</i> set to zero for
negative <i>F</i>^2^. The threshold expression of <i>F</i>^2^ >
\s(<i>F</i>^2^) is used only for calculating <i>R</i>-factors(gt) <i>etc</i>.
and is not relevant to the choice of reflections for refinement.
<i>R</i>-factors based on <i>F</i>^2^ are statistically about twice as large
as those based on <i>F</i>, and <i>R</i>- factors based on ALL data will be
even larger.
;
_reflns_number_total     1189
_reflns_number_gt     1012
_reflns_threshold_expression     I>2\s(I)
_refine_ls_structure_factor_coef     Fsqd
_refine_ls_matrix_type     full
_refine_ls_R_factor_all     0.0317
_refine_ls_R_factor_gt     0.0265
_refine_ls_wR_factor_gt     0.0691
_refine_ls_wR_factor_ref     0.0747
_refine_ls_goodness_of_fit_ref     0.981
_refine_ls_restrained_S_all     0.981
_refine_ls_number_reflns     1189
_refine_ls_number_parameters     77
_refine_ls_number_restraints     0
_refine_ls_hydrogen_treatment     constr
_refine_ls_weighting_scheme     calc
_refine_ls_weighting_details
         'calc w=1/[\s^2^(Fo^2^)+(0.0410P)^2^+0.4246P] where P=(Fo^2^+2Fc^2^)/3'
_atom_sites_solution_hydrogens     geom
_atom_sites_solution_primary     direct
_atom_sites_solution_secondary     difmap
_refine_ls_shift/su_max     0.000
_refine_ls_shift/su_mean     0.000
_refine_diff_density_max     0.267
_refine_diff_density_min     -0.427
_refine_ls_extinction_method     none
_refine_ls_extinction_coef     ?
loop_
    _atom_type_symbol
    _atom_type_description
    _atom_type_scat_dispersion_real
    _atom_type_scat_dispersion_imag
    _atom_type_scat_source
    'C' 'C' 0.0033 0.0016
                         'International Tables Vol C Tables 4.2.6.8 and 6.1.1.4'
    'H' 'H' 0.0000 0.0000
                         'International Tables Vol C Tables 4.2.6.8 and 6.1.1.4'
    'Mn' 'Mn' 0.3368 0.7283
                         'International Tables Vol C Tables 4.2.6.8 and 6.1.1.4'
    'N' 'N' 0.0061 0.0033
                         'International Tables Vol C Tables 4.2.6.8 and 6.1.1.4'
    'O' 'O' 0.0106 0.0060
                         'International Tables Vol C Tables 4.2.6.8 and 6.1.1.4'
_computing_data_collection     'SMART (Bruker, 2007)'
_computing_cell_refinement     'SAINT-Plus (Bruker, 2007)'
_computing_data_reduction     'SAINT-Plus (Bruker, 2007)'
_computing_structure_solution     'SHELXS97 (Sheldrick, 2008)'
_computing_structure_refinement     'SHELXL97 (Sheldrick, 2008)'
_computing_molecular_graphics     'DIAMOND (Brandenburg & Putz, 2006)'
_computing_publication_material     'SHELXTL (Sheldrick, 2008)'
loop_
    _atom_site_type_symbol
    _atom_site_label
    _atom_site_fract_x
    _atom_site_fract_y
    _atom_site_fract_z
    _atom_site_U_iso_or_equiv
    _atom_site_thermal_displace_type
    _atom_site_calc_flag
    _atom_site_refinement_flags
    _atom_site_occupancy
    _atom_site_disorder_assembly
    _atom_site_disorder_group
    Mn Mn1 0.50000 0.50000 0.50000 0.01960(10)
                                             Uani d S 1.000 . .
    O O1 0.48275(14) 0.66330(9) 0.41954(13) 0.0353(4) Uani d . 1.000 . .
    O O2 0.29850(13) 0.45825(9) 0.37482(12) 0.0328(3) Uani d . 1.000 . .
    O O3 0.13485(14) 0.45849(10) 0.19299(12) 0.0370(4) Uani d . 1.000 . .
    C C1 0.4883(3) 0.75000 0.4754(3) 0.0294(7) Uani d S 1.000 . .
    C C2 0.25485(17) 0.48251(13) 0.25112(16) 0.0264(5) Uani d . 1.000 . .
    N N1 1.0114(2) 0.75000 0.4921(2) 0.0310(7) Uani d S 1.000 . .
    C C3 1.0293(4) 0.75000 0.6524(3) 0.0565(12) Uani d S 1.000 . .
    C C4 0.8494(3) 0.75000 0.4525(4) 0.0515(10) Uani d S 1.000 . .
    C C5 1.0830(2) 0.65471(15) 0.4312(2) 0.0461(6) Uani d . 1.000 . .
    H H1 0.49830 0.75000 0.57610 0.0350 Uiso c SR 1.000 . .
    H H2 0.31980 0.52340 0.19600 0.0320 Uiso c R 1.000 . .
    H H3A 1.13400 0.75000 0.67640 0.0680 Uiso c SR 1.000 . .
    H H3B 0.98280 0.68860 0.69230 0.0680 Uiso c R 1.000 . .
    H H4A 0.83940 0.75000 0.34860 0.0620 Uiso c SR 1.000 . .
    H H4B 0.80230 0.81140 0.49170 0.0620 Uiso c R 1.000 . .
    H H5A 1.18770 0.65480 0.45470 0.0690 Uiso c R 1.000 . .
    H H5B 1.07080 0.65410 0.32740 0.0690 Uiso c R 1.000 . .
    H H5C 1.03660 0.59360 0.47200 0.0690 Uiso c R 1.000 . .
loop_
    _atom_site_aniso_label
    _atom_site_aniso_U_11
    _atom_site_aniso_U_22
    _atom_site_aniso_U_33
    _atom_site_aniso_U_12
    _atom_site_aniso_U_13
    _atom_site_aniso_U_23
    Mn1 0.0205(2) 0.0185(2) 0.0197(2) -0.00020(10)
                                                 -0.00020(10)
                                                            0.00010(10)
    O1 0.0513(8) 0.0212(6) 0.0335(7) 0.0006(5) -0.0021(5) 0.0020(5)
    O2 0.0316(6) 0.0361(6) 0.0306(6) -0.0047(5) -0.0094(5) 0.0038(5)
    O3 0.0361(7) 0.0417(7) 0.0332(6) -0.0044(6) -0.0128(5) 0.0073(5)
    C1 0.0396(15) 0.0277(13) 0.0210(10) 0.0000 -0.0014(9) 0.0000
    C2 0.0277(9) 0.0245(7) 0.0271(9) -0.0021(6) 0.0012(7) 0.0010(6)
    N1 0.0359(13) 0.0271(12) 0.0301(12) 0.0000 0.0039(8) 0.0000
    C3 0.103(3) 0.0385(16) 0.0279(14) 0.0000 0.0075(15) 0.0000
    C4 0.0307(14) 0.0389(15) 0.085(2) 0.0000 0.0086(15) 0.0000
    C5 0.0478(11) 0.0430(11) 0.0474(11) 0.0158(9) -0.0043(9) -0.0143(9)
_geom_special_details
;
 Bond distances, angles etc. have been calculated using the
 rounded fractional coordinates. All su's are estimated
 from the variances of the (full) variance-covariance matrix.
 The cell esds are taken into account in the estimation of
 distances, angles and torsion angles
;
loop_
    _geom_bond_atom_site_label_1
    _geom_bond_atom_site_label_2
    _geom_bond_site_symmetry_1
    _geom_bond_site_symmetry_2
    _geom_bond_distance
    _geom_bond_publ_flag
    Mn1 O1 . . 2.2176(16) yes
    Mn1 O2 . . 2.2010(15) yes
    Mn1 O3 . 2_565 2.2089(16) yes
    Mn1 O1 . 5_666 2.2176(16) yes
    Mn1 O2 . 5_666 2.2010(15) yes
    Mn1 O3 . 6_555 2.2089(16) yes
    O1 C1 . . 1.2213(17) no
    O2 C2 . . 1.2417(19) no
    O3 C2 . . 1.236(2) no
    N1 C4 . . 1.491(3) no
    N1 C5 . . 1.484(2) no
    N1 C3 . . 1.483(3) no
    N1 C5 . 8_565 1.484(2) no
    C1 H1 . . 0.9300 no
    C2 H2 . . 0.9300 no
    C3 H3A . . 0.9600 no
    C3 H3B . . 0.9600 no
    C3 H3B . 8_565 0.9600 no
    C4 H4A . . 0.9600 no
    C4 H4B . . 0.9600 no
    C4 H4B . 8_565 0.9600 no
    C5 H5A . . 0.9600 no
    C5 H5B . . 0.9600 no
    C5 H5C . . 0.9600 no
loop_
    _geom_angle_atom_site_label_1
    _geom_angle_atom_site_label_2
    _geom_angle_atom_site_label_3
    _geom_angle_site_symmetry_1
    _geom_angle_site_symmetry_2
    _geom_angle_site_symmetry_3
    _geom_angle
    _geom_angle_publ_flag
    O1 Mn1 O2 . . . 89.80(4) no
    O1 Mn1 O3 . . 2_565 90.27(5) no
    O1 Mn1 O1 . . 5_666 180.00 no
    O1 Mn1 O2 . . 5_666 90.20(4) no
    O1 Mn1 O3 . . 6_555 89.73(5) no
    O2 Mn1 O3 . . 2_565 91.89(4) no
    O1 Mn1 O2 5_666 . . 90.20(4) no
    O2 Mn1 O2 . . 5_666 180.00 no
    O2 Mn1 O3 . . 6_555 88.11(4) no
    O1 Mn1 O3 5_666 . 2_565 89.73(5) no
    O2 Mn1 O3 5_666 . 2_565 88.11(4) no
    O3 Mn1 O3 2_565 . 6_555 180.00 no
    O1 Mn1 O2 5_666 . 5_666 89.80(4) no
    O1 Mn1 O3 5_666 . 6_555 90.27(5) no
    O2 Mn1 O3 5_666 . 6_555 91.89(4) no
    Mn1 O1 C1 . . . 135.15(14) no
    Mn1 O2 C2 . . . 132.47(11) no
    Mn1 O3 C2 2_564 . . 139.49(11) no
    C3 N1 C5 . . . 109.20(13) no
    C3 N1 C5 . . 8_565 109.20(13) no
    C4 N1 C5 . . . 108.99(13) no
    C4 N1 C5 . . 8_565 108.99(13) no
    C5 N1 C5 . . 8_565 110.13(15) no
    C3 N1 C4 . . . 110.3(2) no
    O1 C1 O1 . . 8_565 130.0(2) no
    O2 C2 O3 . . . 127.33(15) no
    O1 C1 H1 . . . 115.00 no
    O1 C1 H1 8_565 . . 115.00 no
    O3 C2 H2 . . . 116.00 no
    O2 C2 H2 . . . 116.00 no
    N1 C3 H3A . . . 109.00 no
    N1 C3 H3B . . . 109.00 no
    N1 C3 H3B . . 8_565 109.00 no
    H3A C3 H3B . . . 109.00 no
    H3A C3 H3B . . 8_565 109.00 no
    H3B C3 H3B . . 8_565 110.00 no
    N1 C4 H4A . . . 109.00 no
    N1 C4 H4B . . . 109.00 no
    N1 C4 H4B . . 8_565 109.00 no
    H4A C4 H4B . . . 109.00 no
    H4A C4 H4B . . 8_565 109.00 no
    H4B C4 H4B . . 8_565 110.00 no
    N1 C5 H5A . . . 109.00 no
    N1 C5 H5B . . . 109.00 no
    N1 C5 H5C . . . 109.00 no
    H5A C5 H5B . . . 110.00 no
    H5A C5 H5C . . . 109.00 no
    H5B C5 H5C . . . 109.00 no
loop_
    _geom_torsion_atom_site_label_1
    _geom_torsion_atom_site_label_2
    _geom_torsion_atom_site_label_3
    _geom_torsion_atom_site_label_4
    _geom_torsion_site_symmetry_1
    _geom_torsion_site_symmetry_2
    _geom_torsion_site_symmetry_3
    _geom_torsion_site_symmetry_4
    _geom_torsion
    _geom_torsion_publ_flag
    O2 Mn1 O1 C1 . . . . 132.4(2) no
    O3 Mn1 O1 C1 2_565 . . . 40.5(2) no
    O2 Mn1 O1 C1 5_666 . . . -47.7(2) no
    O3 Mn1 O1 C1 6_555 . . . -139.5(2) no
    O1 Mn1 O2 C2 . . . . 40.66(14) no
    O3 Mn1 O2 C2 2_565 . . . 130.92(14) no
    O1 Mn1 O2 C2 5_666 . . . -139.34(14) no
    O3 Mn1 O2 C2 6_555 . . . -49.08(14) no
    Mn1 O1 C1 O1 . . . 8_565 176.99(17) no
    Mn1 O2 C2 O3 . . . . -176.16(12) no
    Mn1 O3 C2 O2 2_564 . . . 168.34(12) no
loop_
    _geom_hbond_atom_site_label_D
    _geom_hbond_atom_site_label_H
    _geom_hbond_atom_site_label_A
    _geom_hbond_site_symmetry_A
    _geom_hbond_distance_DH
    _geom_hbond_distance_HA
    _geom_hbond_distance_DA
    _geom_hbond_angle_DHA
    _geom_hbond_publ_flag
    C3 H3B O3 5_666 0.96 2.40 3.355(3) 176 yes
    C4 H4B O2 4_656 0.96 2.41 3.367(3) 171 yes
    C5 H5B O1 6_555 0.96 2.41 3.349(3) 167 yes
data_New_Global_Publ_Block
_journal_date_recd_electronic     2013-07-24
_journal_date_accepted     2013-08-27
_journal_name_full     'Acta Crystallographica, Section E'
_journal_year     2013
_journal_volume     69
_journal_issue     10
_journal_page_first     m541
_journal_page_last     m541
_journal_paper_category     QM
_journal_paper_doi     10.1107/S1600536813024045
_journal_coeditor_code     ZS2272
_publ_contact_author_name     'Qin-qin Dang'
_publ_contact_author_address
;
School of Chemistry and Material Science
Shanxi Normal University
Linfen 041004
People's Republic of China
;
_publ_contact_author_email     'dangqq820116@163.com'
_publ_contact_author_fax     ?
_publ_contact_author_phone     '0357-2058105'
_publ_section_title
;
Poly[tetramethylammonium
[tri-\m~2~-formato-\k^6^<i>O</i>:<i>O</i>'-manganate(II)]]
;
loop_
    _publ_author_name
    _publ_author_footnote
    _publ_author_address
    'Han, Cai-yun' .
;
School of Chemistry and Material Science
Shanxi Normal University
Linfen 041004
People's Republic of China
;
    'Liu, Min-min' .
;
School of Chemistry and Material Science
Shanxi Normal University
Linfen 041004
People's Republic of China
;
    'Dang, Qin-qin' .
;
School of Chemistry and Material Science
Shanxi Normal University
Linfen 041004
People's Republic of China
;
_iucr_refine_instructions_details
;
YOUR FINAL .res file form the SHELX refinement
;
