# Supplementary material for: Poly[tetra­methyl­ammonium [tri-μ2-formato-κ6 O:O′-manganate(II)]]
Source: Acta Crystallogr Sect E Struct Rep Online. 2013 Sep 12;69(Pt 10):m541. doi: 10.1107/S1600536813024045 (PMC3790351; doi:10.1107/S1600536813024045)
Supplement: Supplementary file 2 [file e-69-0m541-Isup2.hkl]

# 
# h,k,l, Fc-squared, Fo-squared, sigma(Fo-squared) and status flag 
# 
data_I
_shelx_title ' I         P n m a      R = 0.03' 
_shelx_refln_list_code          4 
_shelx_F_calc_maximum      174.96 
_exptl_crystal_F_000       548.00 
_reflns_d_resolution_high  0.7829 
 
loop_ 
 _symmetry_equiv_pos_as_xyz 
 'x, y, z' 
 '-x+1/2, -y, z+1/2' 
 'x+1/2, -y+1/2, -z+1/2' 
 '-x, y+1/2, -z' 
 '-x, -y, -z' 
 'x-1/2, y, -z-1/2' 
 '-x-1/2, y-1/2, z-1/2' 
 'x, -y-1/2, z' 
 
_cell_length_a     8.9260 
_cell_length_b    12.7670 
_cell_length_c     9.1960 
_cell_angle_alpha  90.000 
_cell_angle_beta   90.000 
_cell_angle_gamma  90.000 
 
_shelx_F_squared_multiplier     1.000 
 
loop_ 
 _refln_index_h 
 _refln_index_k 
 _refln_index_l 
 _refln_F_squared_calc 
 _refln_F_squared_meas 
 _refln_F_squared_sigma 
 _refln_observed_status 
   2   0   0    15754.79    15733.58    241.03 o 
   4   0   0    13167.86    12405.66    140.42 o 
   6   0   0     6032.15     5973.64    114.75 o 
   8   0   0     3060.62     3041.99     80.42 o 
  10   0   0      742.65      844.99     42.68 o 
   2   1   0       15.80        1.82      0.95 o 
   4   1   0      184.70      185.20      5.37 o 
   6   1   0       70.63       78.68      5.22 o 
   8   1   0      301.59      273.13     14.64 o 
  10   1   0       42.55       26.19      5.97 o 
   0   2   0     8015.59     9482.26     86.47 o 
   2   2   0     5098.43     5082.91     61.07 o 
   4   2   0     1459.68     1414.91     50.01 o 
   6   2   0      550.30      566.00     16.66 o 
   8   2   0     1086.20     1146.19     31.25 o 
  10   2   0      337.54      339.71     17.97 o 
   2   3   0       20.17       11.16      2.71 o 
   4   3   0      545.55      563.20     15.03 o 
   6   3   0      477.53      393.25     14.19 o 
   8   3   0       76.32       72.07      7.77 o 
  10   3   0       21.96       36.86      7.26 o 
   0   4   0    30609.63    33535.96    293.56 o 
   2   4   0      941.52      828.85     12.11 o 
   4   4   0     5690.88     5199.82     69.57 o 
   6   4   0     3454.22     3198.62     51.91 o 
   8   4   0     2404.81     2354.23     78.05 o 
  10   4   0      346.41      358.28     18.32 o 
   2   5   0     1253.83     1282.57     15.77 o 
   4   5   0      117.62      126.80      7.75 o 
   6   5   0     1960.58     1883.75     37.49 o 
   8   5   0       15.77       13.10      4.26 o 
  10   5   0       20.76       26.77      8.19 o 
   0   6   0     9529.29    10307.14     97.33 o 
   2   6   0     3079.67     3285.69     32.98 o 
   4   6   0     4218.07     4291.71     63.29 o 
   6   6   0      342.79      358.36     15.36 o 
   8   6   0      988.86      948.99     48.76 o 
  10   6   0      406.60      409.84     28.26 o 
   2   7   0       19.57       14.12      2.04 o 
   4   7   0      560.56      567.02     32.97 o 
   6   7   0      147.41      133.03     10.03 o 
   8   7   0      257.43      252.28     14.25 o 
  10   7   0       38.24       25.10      7.16 o 
   0   8   0     4326.81     4516.69     50.01 o 
   2   8   0     4280.96     4465.78     39.53 o 
   4   8   0     3843.40     3762.64     65.26 o 
   6   8   0     1091.78     1052.71     29.44 o 
   8   8   0     1166.73     1146.48     33.03 o 
   2   9   0        8.94        6.55      1.51 o 
   4   9   0        0.64        0.18      1.29 o 
   6   9   0      364.61      373.04     13.95 o 
   8   9   0      124.45      115.66     23.44 o 
   0  10   0      542.33      518.06     17.36 o 
   2  10   0      342.93      345.54     10.03 o 
   4  10   0     1112.77     1099.39     41.77 o 
   6  10   0      119.54      124.34      8.71 o 
   8  10   0      414.99      411.33     16.10 o 
   2  11   0        9.55        6.55      3.45 o 
   4  11   0       49.41       50.43      7.90 o 
   6  11   0       47.23       49.75      6.26 o 
   8  11   0       22.61       20.71      4.35 o 
   0  12   0     2611.92     2704.73    103.71 o 
   2  12   0     4159.29     4278.95     59.15 o 
   4  12   0     2321.89     2341.89     66.78 o 
   6  12   0      866.51      911.43     31.11 o 
   2  13   0        4.85        5.71      2.60 o 
   4  13   0        0.37        2.83      3.38 o 
   6  13   0        9.23        4.17      3.27 o 
   0  14   0        8.88        8.94      4.84 o 
   2  14   0      500.36      475.11     20.82 o 
   4  14   0      352.19      346.09     18.50 o 
   2  15   0       21.02       23.60      4.87 o 
   4  15   0        2.25        0.03      4.57 o 
   0  16   0      233.77      224.10     20.71 o 
   2  16   0      512.59      527.32     23.11 o 
   1   0   1     8630.67     9396.81     84.93 o 
   2   0   1      395.63      402.38      9.01 o 
   3   0   1     7160.36     7121.35     90.19 o 
   4   0   1      613.35      595.33     12.73 o 
   5   0   1     9295.11     8926.98     75.53 o 
   6   0   1     1701.53     1694.02     21.53 o 
   7   0   1     2195.99     2203.59     43.29 o 
   8   0   1       17.51       14.77      4.37 o 
   9   0   1     1422.14     1490.62     38.79 o 
  10   0   1        0.19        0.10      3.34 o 
  11   0   1      354.05      376.99     19.76 o 
   0   1   1       13.38        6.64      0.62 o 
   1   1   1       12.63        8.79      0.95 o 
   2   1   1      573.42      658.23      6.71 o 
   3   1   1     2272.33     2225.97     34.69 o 
   4   1   1       19.43       35.30      2.03 o 
   5   1   1      943.08      929.10     10.18 o 
   6   1   1        0.87        2.04      1.09 o 
   7   1   1       41.57       39.93      3.22 o 
   8   1   1        0.02        1.44      1.80 o 
   9   1   1       21.83       24.74      3.95 o 
  10   1   1        2.23        4.38      1.97 o 
  11   1   1       24.90       30.19      5.79 o 
   1   2   1    15360.09    16241.74    106.98 o 
   2   2   1      649.45      649.45     10.57 o 
   3   2   1      350.20      302.59      4.51 o 
   4   2   1      374.76      379.56      7.66 o 
   5   2   1     3817.13     3853.08     29.70 o 
   6   2   1      724.32      666.19     12.95 o 
   7   2   1     1346.18     1306.59     21.10 o 
   8   2   1      254.48      280.78     10.36 o 
   9   2   1      838.29      873.08     20.04 o 
  10   2   1       18.53       19.48      3.17 o 
  11   2   1      331.25      361.90     13.80 o 
   0   3   1     2853.03     3309.40     26.22 o 
   1   3   1        3.00       -0.66      0.66 o 
   2   3   1     2183.06     2194.29     15.23 o 
   3   3   1      326.30      329.36      7.36 o 
   4   3   1      204.95      196.60      6.10 o 
   5   3   1      298.14      295.35      8.08 o 
   6   3   1       24.50       32.03      3.41 o 
   7   3   1       65.41       53.89      4.53 o 
   8   3   1       28.33       27.78      3.31 o 
   9   3   1       15.60       13.78      4.12 o 
  10   3   1        1.32       -0.15      1.78 o 
  11   3   1       64.24       68.61      6.76 o 
   1   4   1     4396.30     4335.13     55.71 o 
   2   4   1       91.14       71.97      2.12 o 
   3   4   1     1820.61     1596.96     22.93 o 
   4   4   1       48.56       44.19      3.52 o 
   5   4   1     1633.56     1487.64     24.91 o 
   6   4   1      248.27      219.92      7.71 o 
   7   4   1      442.60      387.45     11.00 o 
   8   4   1       47.46       51.08      4.92 o 
   9   4   1      794.23      745.73     21.41 o 
  10   4   1        6.39        4.60      1.84 o 
  11   4   1      398.93      389.94     14.09 o 
   1   5   1     1477.78     1524.63     11.23 o 
   2   5   1       41.24       38.75      1.73 o 
   3   5   1        1.03        0.45      0.84 o 
   4   5   1        7.83        2.26      1.47 o 
   5   5   1       48.41       48.89      4.23 o 
   6   5   1        2.41        1.65      1.63 o 
   7   5   1       22.35       22.78      3.50 o 
   8   5   1       41.59       44.10      4.77 o 
   9   5   1       94.80      101.62      7.04 o 
  10   5   1        0.21       -2.38      2.38 o 
   1   6   1     8799.91     9110.61    149.65 o 
   2   6   1      107.55      105.21      2.96 o 
   3   6   1     6565.41     7033.21     43.68 o 
   4   6   1       19.21       14.31      2.34 o 
   5   6   1     4544.70     4727.15     49.57 o 
   6   6   1       21.68       21.29      3.35 o 
   7   6   1     2463.83     2476.38     34.02 o 
   8   6   1        1.54        0.75      1.64 o 
   9   6   1      697.56      723.29     26.39 o 
  10   6   1       12.08       16.60      8.63 o 
   0   7   1     1358.41     1454.45     14.67 o 
   1   7   1        6.95        6.69      0.76 o 
   2   7   1     1786.39     1850.52     14.03 o 
   3   7   1      443.86      432.79      6.42 o 
   4   7   1       87.79       91.63      5.05 o 
   5   7   1      101.84      101.29      5.60 o 
   6   7   1        2.16       -0.90      2.71 o 
   7   7   1       40.53       43.63      4.90 o 
   8   7   1       36.20       33.16      4.32 o 
   9   7   1       35.96       34.30      4.51 o 
  10   7   1       13.31       22.16      7.85 o 
   1   8   1      925.25      918.49      8.80 o 
   2   8   1       88.49       86.28      2.78 o 
   3   8   1     2559.13     2521.78     23.35 o 
   4   8   1        5.53        8.10      2.01 o 
   5   8   1      877.33      875.80     16.03 o 
   6   8   1       63.62       62.44      5.17 o 
   7   8   1      682.30      640.80     14.71 o 
   8   8   1       11.30       11.87      2.72 o 
   9   8   1      539.80      540.46     15.99 o 
   0   9   1      751.49      804.90     12.95 o 
   1   9   1       20.58       17.83      1.60 o 
   2   9   1      348.57      369.49      6.01 o 
   3   9   1      250.11      249.04      6.08 o 
   4   9   1       15.29       12.77      2.26 o 
   5   9   1       88.15       77.11      5.44 o 
   6   9   1       23.34       25.08      3.59 o 
   7   9   1        1.68        2.32      1.90 o 
   8   9   1       47.24       49.80      5.07 o 
   9   9   1       13.86       14.64      3.07 o 
   1  10   1     1526.81     1489.38     14.93 o 
   2  10   1       20.17       20.52      2.37 o 
   3  10   1     1475.76     1480.46     28.62 o 
   4  10   1       17.08       14.84      2.60 o 
   5  10   1      337.17      321.93     10.68 o 
   6  10   1      166.74      177.50      7.70 o 
   7  10   1      555.86      568.67     14.64 o 
   8  10   1        0.00        1.65      2.08 o 
   0  11   1      581.42      590.47     13.92 o 
   1  11   1       29.57       29.31      2.68 o 
   2  11   1       20.60       23.30      3.07 o 
   3  11   1       79.79       73.96      4.55 o 
   4  11   1       72.73       60.54      5.10 o 
   5  11   1      184.02      177.24      7.99 o 
   6  11   1       25.59       25.03      3.49 o 
   7  11   1       20.06       23.61      5.29 o 
   8  11   1       52.80       58.05      5.45 o 
   1  12   1     1071.43     1073.82     17.28 o 
   2  12   1       32.13       35.61      3.80 o 
   3  12   1     2438.25     2480.42     32.51 o 
   4  12   1       29.50       36.18      4.38 o 
   5  12   1      886.85      917.30     21.57 o 
   6  12   1       40.85       37.64      4.93 o 
   7  12   1      636.39      654.50     16.78 o 
   0  13   1        0.46       -1.50      1.50 o 
   1  13   1        0.10        2.51      1.90 o 
   2  13   1       57.22       55.19      4.71 o 
   3  13   1        8.73        9.19      2.20 o 
   4  13   1       49.76       49.34      5.01 o 
   5  13   1       45.57       47.99      5.85 o 
   6  13   1       86.34       91.91      7.88 o 
   1  14   1      532.04      522.80     12.53 o 
   2  14   1        0.03       -0.41      1.89 o 
   3  14   1      648.04      650.15     16.17 o 
   4  14   1        1.47        0.41      1.83 o 
   5  14   1      365.25      420.34     14.84 o 
   0  15   1       12.98       22.69      5.44 o 
   1  15   1       20.27       24.58      2.91 o 
   2  15   1       41.66       48.52      4.33 o 
   3  15   1        0.28       -1.66      1.66 o 
   4  15   1       35.80       32.84      4.25 o 
   1  16   1      223.48      229.91     12.53 o 
   0   0   2    13481.46    14118.51    127.46 o 
   2   0   2    29892.32    30458.79    234.50 o 
   4   0   2     8795.57     8855.87     73.71 o 
   5   0   2     1400.26     1430.02     18.48 o 
   6   0   2     5069.93     5104.89     65.16 o 
   7   0   2      151.09      162.78     10.30 o 
   8   0   2      705.61      669.40     26.90 o 
   9   0   2      227.14      247.02     14.54 o 
  10   0   2     1274.77     1379.33     53.71 o 
  11   0   2       72.31       81.18     10.32 o 
   1   1   2      313.54      348.94      3.93 o 
   2   1   2       15.67       10.44      1.35 o 
   3   1   2     3632.06     3823.80     28.21 o 
   4   1   2       36.54       33.07      2.12 o 
   5   1   2      388.78      399.36      8.80 o 
   6   1   2       26.66       21.38      2.04 o 
   7   1   2      118.79      128.68      4.97 o 
   8   1   2       54.95       48.73      5.18 o 
   9   1   2       11.09       15.83      3.18 o 
  10   1   2        5.72        4.86      2.05 o 
  11   1   2        0.10        1.19      2.71 o 
   0   2   2     2865.42     2935.88     26.44 o 
   1   2   2      497.87      465.49      6.46 o 
   2   2   2     6179.47     6169.61     46.62 o 
   3   2   2     1367.36     1465.13     12.73 o 
   4   2   2     2220.69     2287.57     22.71 o 
   5   2   2       32.77       33.96      2.14 o 
   6   2   2     1381.55     1355.13     20.58 o 
   7   2   2       76.83       74.81      4.65 o 
   8   2   2      123.41      133.80      7.39 o 
   9   2   2      116.68      120.55      7.70 o 
  10   2   2      789.62      863.90     21.05 o 
  11   2   2        5.98        4.76      3.85 o 
   1   3   2     1518.58     1451.30     19.44 o 
   2   3   2     1445.79     1521.75     11.46 o 
   3   3   2      426.67      449.93      6.09 o 
   4   3   2       14.79       15.63      1.48 o 
   5   3   2      180.88      206.63      5.28 o 
   6   3   2      115.48      108.43      5.27 o 
   7   3   2       30.51       29.11      3.68 o 
   8   3   2       25.39       18.92      2.70 o 
   9   3   2       10.32        9.61      2.61 o 
  10   3   2        2.18       -0.84      2.24 o 
  11   3   2        0.31       -1.89      3.88 o 
   0   4   2     1421.43     1387.82     14.65 o 
   1   4   2      170.74      159.40      3.22 o 
   2   4   2     9519.29     9491.82     52.10 o 
   3   4   2     1402.72     1513.54     13.56 o 
   4   4   2     3604.10     3647.74     26.77 o 
   5   4   2        0.24        0.45      1.13 o 
   6   4   2     4264.23     4048.26     43.75 o 
   7   4   2        0.39       -0.36      1.48 o 
   8   4   2      826.88      762.69     16.77 o 
   9   4   2       51.37       49.95      6.25 o 
  10   4   2      819.45      792.67     20.03 o 
   1   5   2      958.26     1106.16      9.96 o 
   2   5   2       54.37       46.59      2.06 o 
   3   5   2      737.69      737.38      8.30 o 
   4   5   2        3.31        0.62      1.37 o 
   5   5   2     1013.62      945.14     16.95 o 
   6   5   2       25.88       20.97      3.36 o 
   7   5   2       82.73       70.85      5.53 o 
   8   5   2       41.33       48.42      5.03 o 
   9   5   2       19.75       12.62      3.77 o 
  10   5   2       42.53       42.54      5.91 o 
   0   6   2     2146.01     2201.92     22.16 o 
   1   6   2      300.39      316.13      5.10 o 
   2   6   2     5176.01     5147.46     30.33 o 
   3   6   2      423.30      417.25      7.06 o 
   4   6   2     1261.26     1246.40     19.50 o 
   5   6   2       87.90       82.18      5.02 o 
   6   6   2     1293.12     1286.54     19.73 o 
   7   6   2       16.05       17.28      3.08 o 
   8   6   2      288.21      296.24     10.66 o 
   9   6   2        5.92        4.59      2.13 o 
  10   6   2      621.29      646.50     33.71 o 
   1   7   2       90.93       78.54      3.00 o 
   2   7   2      524.76      463.25      6.68 o 
   3   7   2     1229.87     1234.97     13.96 o 
   4   7   2       26.78       20.45      2.87 o 
   5   7   2        1.10        1.71      1.78 o 
   6   7   2      237.98      243.73     10.11 o 
   7   7   2      100.38       98.08      8.07 o 
   8   7   2        2.84       -0.07      1.46 o 
   9   7   2       10.61       13.09      2.54 o 
  10   7   2        0.03        6.15      2.93 o 
   1   8   2      106.07      105.91      3.16 o 
   2   8   2     4513.00     4613.77     30.77 o 
   3   8   2        9.98        5.80      1.80 o 
   4   8   2     1234.07     1200.11     18.56 o 
   5   8   2       10.33        6.06      2.11 o 
   6   8   2     2322.53     2294.50     29.72 o 
   7   8   2       32.81       35.75      4.11 o 
   8   8   2      714.81      699.44     16.10 o 
   9   8   2        8.27        7.63      2.28 o 
   1   9   2       39.84       44.72      2.90 o 
   2   9   2       55.81       51.23      2.67 o 
   3   9   2      485.53      468.77     10.15 o 
   4   9   2        5.94        6.34      2.08 o 
   5   9   2        1.15        0.85      1.61 o 
   6   9   2       18.46       21.87      3.42 o 
   7   9   2       20.61       19.19      3.53 o 
   8   9   2        2.36        5.72      1.78 o 
   9   9   2        0.08       -0.15      1.89 o 
   0  10   2      410.96      405.50      9.62 o 
   1  10   2       53.90       52.03      2.80 o 
   2  10   2      706.72      694.34     11.50 o 
   3  10   2       14.56       17.80      2.71 o 
   4  10   2      254.18      262.07      8.15 o 
   5  10   2      126.30      123.89      7.34 o 
   6  10   2      694.98      682.09     19.16 o 
   7  10   2       23.51       18.05      3.09 o 
   8  10   2      298.69      321.52     12.64 o 
   1  11   2      142.80      134.31      4.36 o 
   2  11   2       11.33        8.71      1.74 o 
   3  11   2      137.00      155.93      6.36 o 
   4  11   2        0.60        0.64      1.39 o 
   5  11   2      166.67      168.84      7.89 o 
   6  11   2        1.27        4.17      3.43 o 
   7  11   2       18.27       22.38      3.83 o 
   8  11   2       40.73       44.72      5.38 o 
   0  12   2     3254.29     3310.42     41.09 o 
   1  12   2       15.32       12.96      2.53 o 
   2  12   2     2149.96     2192.21     27.13 o 
   3  12   2      154.72      143.81      9.42 o 
   4  12   2      795.64      789.45     20.83 o 
   5  12   2        0.19       -0.26      1.67 o 
   6  12   2     1167.01     1186.54     22.76 o 
   7  12   2       10.01       18.94      3.28 o 
   1  13   2       97.40      105.03      5.80 o 
   2  13   2       18.83       25.92      3.20 o 
   3  13   2       46.95       40.70      4.52 o 
   4  13   2        0.03        1.97      1.95 o 
   5  13   2       49.69       59.51      6.35 o 
   6  13   2        3.87        4.08      2.41 o 
   0  14   2      498.68      464.02     21.06 o 
   1  14   2        1.50        4.38      1.79 o 
   2  14   2      389.11      373.35     10.75 o 
   3  14   2       47.45       55.95      5.27 o 
   4  14   2      192.12      192.59      9.03 o 
   5  14   2        5.65        8.77      3.14 o 
   1  15   2        1.22        3.09      2.44 o 
   2  15   2        0.82        5.29      2.39 o 
   3  15   2       37.07       42.50      4.65 o 
   4  15   2        2.53        6.53      2.62 o 
   0  16   2      573.98      530.56     34.81 o 
   1  16   2       16.62       26.39      3.51 o 
   1   0   3     2231.02     2178.60     19.68 o 
   2   0   3      815.61      838.84     18.20 o 
   3   0   3    15450.07    16087.35    149.90 o 
   5   0   3     2151.36     2018.68     26.91 o 
   6   0   3       97.87       86.05      4.41 o 
   7   0   3     1194.54     1234.55     30.13 o 
   8   0   3      144.48      171.60     11.41 o 
   9   0   3      603.03      601.31     46.62 o 
  10   0   3       87.61       76.33     15.29 o 
  11   0   3      481.01      501.83     34.25 o 
   0   1   3     6979.21     7131.08     52.72 o 
   1   1   3       23.77       21.73      1.20 o 
   2   1   3     2101.23     2213.62     23.47 o 
   3   1   3       25.13       25.59      1.68 o 
   4   1   3       93.53      104.39      3.02 o 
   5   1   3      159.27      142.02      4.92 o 
   6   1   3       57.40       62.48      3.05 o 
   7   1   3       27.91       31.64      3.01 o 
   8   1   3       62.88       59.08      5.66 o 
   9   1   3        6.79        6.28      3.86 o 
  10   1   3        0.05        0.16      3.38 o 
  11   1   3       17.01        8.87      3.47 o 
   1   2   3     1425.57     1346.68     11.44 o 
   2   2   3      397.29      461.79      6.36 o 
   3   2   3     7744.69     8279.20     49.11 o 
   4   2   3      167.54      159.31      3.96 o 
   5   2   3     1931.20     1880.83     16.38 o 
   6   2   3        9.29       11.62      2.09 o 
   8   2   3      115.99      116.04      6.67 o 
   9   2   3      563.72      534.89     15.15 o 
  10   2   3        1.07        1.92      3.57 o 
   0   3   3       10.60       11.76      1.56 o 
   1   3   3      108.82      119.91      2.58 o 
   2   3   3      155.70      171.39      3.22 o 
   3   3   3      252.86      246.35      4.39 o 
   4   3   3       23.04       35.30      2.15 o 
   5   3   3       48.32       47.15      2.48 o 
   6   3   3      122.43      114.12      5.53 o 
   7   3   3       21.85       26.81      3.46 o 
   8   3   3       41.55       42.17      4.18 o 
   9   3   3      109.10      104.18      8.79 o 
  10   3   3       23.36       19.38      3.83 o 
   1   4   3     3956.09     3942.94     24.92 o 
   2   4   3      803.20      819.56      7.61 o 
   3   4   3     6493.99     6493.19     40.28 o 
   4   4   3       30.39       30.03      2.45 o 
   5   4   3     1926.04     1865.95     22.50 o 
   6   4   3       19.25       19.18      2.85 o 
   7   4   3      898.71      905.70     16.15 o 
   8   4   3       12.98       13.34      2.59 o 
   9   4   3      535.03      535.12     22.97 o 
  10   4   3        9.24       13.36      3.61 o 
   0   5   3     1431.21     1645.27     17.95 o 
   1   5   3       16.96       21.39      1.66 o 
   2   5   3      678.67      668.96      7.74 o 
   3   5   3      670.50      664.01      7.14 o 
   4   5   3      440.20      395.86      7.53 o 
   5   5   3      250.84      258.89      7.72 o 
   6   5   3       11.34        7.31      2.16 o 
   7   5   3       99.69       93.76      5.49 o 
   8   5   3      160.88      163.29      8.18 o 
   9   5   3       77.66       86.09      9.32 o 
  10   5   3      123.24      139.56     13.48 o 
   1   6   3     3326.02     3504.02     24.08 o 
   2   6   3      136.35      126.26      3.82 o 
   3   6   3     2402.32     2434.90     18.75 o 
   4   6   3       15.83        9.67      2.03 o 
   5   6   3     1924.46     1884.06     23.96 o 
   6   6   3       41.19       36.74      4.34 o 
   7   6   3     1294.65     1187.10     22.77 o 
   8   6   3       42.94       42.79      5.19 o 
   9   6   3      490.41      466.35     16.08 o 
  10   6   3       19.51       17.37      4.06 o 
   0   7   3      591.37      637.94     11.03 o 
   1   7   3       21.47       19.14      1.82 o 
   2   7   3      443.59      397.05      6.39 o 
   3   7   3      212.43      214.37      5.13 o 
   4   7   3       31.42       30.12      3.39 o 
   5   7   3       38.97       42.03      4.17 o 
   6   7   3       56.10       61.36      4.96 o 
   7   7   3       21.20       16.94      3.50 o 
   8   7   3      165.51      160.12      8.22 o 
   9   7   3       96.56       87.70      7.39 o 
   1   8   3     3072.24     3033.64     28.17 o 
   2   8   3       21.20       16.87      1.82 o 
   3   8   3     1122.24     1115.07     14.52 o 
   4   8   3        2.97        4.61      1.75 o 
   5   8   3     1560.67     1601.94     33.15 o 
   6   8   3       40.21       41.67      5.08 o 
   7   8   3      753.06      757.30     18.71 o 
   8   8   3        4.91        9.40      2.35 o 
   9   8   3      448.86      452.29     15.09 o 
   0   9   3      437.81      426.58      9.78 o 
   1   9   3        1.00        0.45      0.87 o 
   2   9   3       13.26       10.97      1.49 o 
   3   9   3       70.23       69.25      4.11 o 
   4   9   3        1.10        0.86      1.53 o 
   5   9   3       85.54       84.82      5.80 o 
   6   9   3       24.61       22.13      3.80 o 
   7   9   3       24.57       21.09      5.04 o 
   8   9   3       82.66       89.39      8.76 o 
   9   9   3       23.76       27.94      4.15 o 
   1  10   3     2265.06     2247.00     19.97 o 
   2  10   3       71.27       71.03      5.58 o 
   3  10   3      347.04      323.99      8.84 o 
   4  10   3       82.79       71.60      5.07 o 
   5  10   3      981.57      970.40     21.28 o 
   6  10   3       22.92       29.77      4.52 o 
   7  10   3      661.14      662.09     18.48 o 
   8  10   3       25.86       26.69      4.52 o 
   0  11   3      259.10      245.15      9.04 o 
   1  11   3        1.93        2.48      1.14 o 
   2  11   3      468.00      461.30     10.94 o 
   3  11   3       11.05        8.41      2.24 o 
   4  11   3        1.19        1.02      1.93 o 
   5  11   3        1.99        0.99      1.93 o 
   6  11   3      102.54      104.33      8.13 o 
   7  11   3        0.01        0.18      2.73 o 
   1  12   3     1558.39     1539.92     30.30 o 
   2  12   3       34.85       37.35      3.54 o 
   3  12   3      473.02      455.91     11.36 o 
   4  12   3       37.56       44.99      5.94 o 
   5  12   3      788.36      779.61     20.08 o 
   6  12   3        7.66       14.52      3.25 o 
   7  12   3      383.71      405.71     14.84 o 
   0  13   3      377.09      352.42     11.63 o 
   1  13   3        1.41        0.84      1.75 o 
   2  13   3        0.43       -1.24      2.47 o 
   3  13   3        0.32        1.21      1.97 o 
   4  13   3      108.68      106.95      8.34 o 
   5  13   3        0.88        0.06      2.11 o 
   6  13   3        0.01       -0.52      2.06 o 
   1  14   3      680.15      664.44     15.73 o 
   2  14   3       61.85       71.63      6.89 o 
   3  14   3      212.28      224.44     14.80 o 
   4  14   3        1.17        0.88      2.42 o 
   5  14   3      464.42      469.10     18.81 o 
   0  15   3      103.99      101.17     11.27 o 
   1  15   3        1.76        3.44      2.51 o 
   2  15   3       17.95       19.67      3.04 o 
   3  15   3       13.84       17.69      3.87 o 
   0   0   4     4229.93     3959.03     41.37 o 
   1   0   4     1726.25     1870.30     19.13 o 
   2   0   4     4841.12     5121.46     41.75 o 
   3   0   4     1571.81     1618.46     20.13 o 
   4   0   4     3651.20     3726.23     37.46 o 
   5   0   4       14.34        7.88      2.03 o 
   6   0   4      984.55      926.41     15.78 o 
   7   0   4        0.00        0.23      2.45 o 
   8   0   4     2616.10     2542.54     73.80 o 
   9   0   4       51.08       42.92     11.52 o 
  10   0   4      131.27      111.58     17.88 o 
   1   1   4       39.29       42.17      1.57 o 
   2   1   4      127.03      114.10      3.21 o 
   3   1   4      301.88      321.42      4.88 o 
   4   1   4       45.66       45.58      2.41 o 
   5   1   4      223.20      240.50      5.92 o 
   6   1   4        0.01       -0.52      0.66 o 
   7   1   4      109.56      113.80      4.95 o 
   8   1   4       11.46       16.94      3.90 o 
   9   1   4       18.38       20.65      4.16 o 
  10   1   4        1.25        2.19      2.38 o 
   0   2   4     3039.75     2962.44     38.62 o 
   1   2   4      506.36      527.71      5.50 o 
   2   2   4     3950.91     4041.78     25.65 o 
   3   2   4        2.64        3.58      0.83 o 
   4   2   4     2529.98     2527.29     18.79 o 
   5   2   4      668.05      690.56      8.59 o 
   6   2   4      344.66      325.03      7.93 o 
   7   2   4       38.40       44.21      4.12 o 
   8   2   4     1633.10     1638.90     31.80 o 
   9   2   4       35.26       42.63      5.99 o 
  10   2   4       89.60       93.69      8.91 o 
   1   3   4      494.39      523.02      7.47 o 
   2   3   4       77.15       71.48      2.49 o 
   3   3   4      410.95      421.29      6.13 o 
   4   3   4      227.23      213.83      4.55 o 
   5   3   4        5.59        6.63      1.44 o 
   6   3   4       53.21       61.49      4.57 o 
   7   3   4      151.01      137.31      6.43 o 
   8   3   4       30.27       32.11      4.44 o 
   9   3   4        1.72        2.31      2.15 o 
  10   3   4        0.03        5.62      2.27 o 
   0   4   4     7907.12     7920.89     80.31 o 
   1   4   4        1.96        1.89      0.70 o 
   2   4   4     5181.49     5336.06     32.63 o 
   3   4   4       20.88       15.38      1.36 o 
   4   4   4     4427.07     4606.60     31.65 o 
   5   4   4       70.26       67.51      6.63 o 
   6   4   4     1361.02     1307.46     22.26 o 
   7   4   4        7.67        3.45      1.84 o 
   8   4   4     2046.58     2025.79     50.12 o 
   9   4   4       11.97       13.93      3.58 o 
  10   4   4      252.12      241.12     12.72 o 
   1   5   4        0.23       -0.48      0.71 o 
   2   5   4      368.89      366.89      6.21 o 
   3   5   4     1070.01     1049.70     10.87 o 
   4   5   4      169.01      172.88      5.19 o 
   5   5   4      463.20      423.72     11.89 o 
   6   5   4      135.76      144.26      7.50 o 
   7   5   4        6.30        8.00      2.45 o 
   8   5   4        1.63        2.70      1.94 o 
   9   5   4        0.11        0.97      2.13 o 
  10   5   4        5.31        3.49      2.46 o 
   0   6   4     1834.56     1707.94     19.86 o 
   1   6   4      132.37      123.82      3.53 o 
   2   6   4      323.22      294.64      5.44 o 
   3   6   4      140.12      144.67      4.25 o 
   4   6   4     1461.99     1467.45     23.50 o 
   5   6   4        4.34        1.80      1.94 o 
   6   6   4      351.67      358.44     11.74 o 
   7   6   4        1.31        2.76      2.01 o 
   8   6   4      581.54      587.86     17.66 o 
   9   6   4        0.02       -1.13      1.65 o 
   1   7   4      786.34      772.14      9.61 o 
   2   7   4      126.38      116.44      3.97 o 
   3   7   4       18.66       18.34      2.03 o 
   4   7   4      167.91      166.46      7.73 o 
   5   7   4       30.42       23.20      3.85 o 
   6   7   4       30.17       25.62      4.22 o 
   7   7   4      213.89      184.28      9.00 o 
   8   7   4       47.59       55.48      6.15 o 
   9   7   4        0.45        5.92      2.32 o 
   0   8   4     5324.59     5510.03     55.39 o 
   1   8   4       57.41       55.40      2.85 o 
   2   8   4     1514.17     1550.03     16.42 o 
   3   8   4        7.12        5.87      2.03 o 
   4   8   4     2638.36     2700.28     32.28 o 
   5   8   4       75.78       58.95      5.85 o 
   6   8   4     1100.61     1060.39     27.15 o 
   7   8   4        3.72        3.61      3.58 o 
   8   8   4      787.16      783.23     20.21 o 
   9   8   4       18.14       23.50      3.99 o 
   1   9   4        3.62        2.62      1.13 o 
   2   9   4       65.68       57.98      3.44 o 
   3   9   4        9.11        4.45      1.79 o 
   4   9   4       28.20       23.53      3.56 o 
   5   9   4        1.70       -0.75      2.07 o 
   6   9   4        8.56       11.32      2.87 o 
   7   9   4       42.78       41.64      5.98 o 
   8   9   4        1.88        3.29      2.52 o 
   0  10   4     2442.35     2551.00     50.07 o 
   1  10   4      102.95      103.13      4.44 o 
   2  10   4      448.02      455.84     10.58 o 
   3  10   4      176.45      171.03      6.72 o 
   4  10   4     1293.48     1248.10     21.67 o 
   5  10   4       18.88       22.38      3.87 o 
   6  10   4      441.13      424.17     14.42 o 
   7  10   4        0.02        0.31      2.26 o 
   8  10   4      217.76      232.81     11.06 o 
   1  11   4        3.06        3.71      1.45 o 
   2  11   4        0.14       -1.44      1.44 o 
   3  11   4      165.55      154.41      7.31 o 
   4  11   4        0.80        1.62      1.92 o 
   5  11   4      118.79      122.49      8.57 o 
   6  11   4        2.46        3.61      2.24 o 
   7  11   4       13.39       15.13      3.75 o 
   0  12   4     1473.90     1447.76     58.80 o 
   1  12   4       17.99       19.13      2.87 o 
   2  12   4      367.69      356.80     11.13 o 
   3  12   4        8.15        5.53      2.64 o 
   4  12   4      989.68      979.64     20.25 o 
   5  12   4      120.25      101.98      8.16 o 
   6  12   4      595.12      641.17     18.99 o 
   1  13   4       10.35        9.67      2.84 o 
   2  13   4        0.38        2.49      1.91 o 
   3  13   4       78.02       92.54      7.67 o 
   4  13   4        6.47        7.73      2.50 o 
   5  13   4       19.65       20.97      3.47 o 
   0  14   4      592.98      489.80     32.16 o 
   1  14   4        4.79        4.92      2.39 o 
   2  14   4      230.39      226.18     10.56 o 
   3  14   4        1.43        0.12      2.10 o 
   4  14   4      402.27      383.97     14.70 o 
   1  15   4        2.52       -2.22      5.21 o 
   2  15   4       12.32       12.92      3.32 o 
   1   0   5     1965.17     1991.86     20.67 o 
   2   0   5      114.06      116.12      4.28 o 
   3   0   5      696.84      653.93     12.52 o 
   4   0   5        5.96       13.11      2.36 o 
   5   0   5       19.60       30.47      3.42 o 
   6   0   5       80.18       63.17      5.65 o 
   7   0   5     1575.92     1607.96     36.83 o 
   8   0   5      151.00      147.69     11.14 o 
   9   0   5      394.80      431.17     21.30 o 
  10   0   5       38.70       29.67      8.50 o 
   0   1   5     3279.87     3503.94     34.44 o 
   1   1   5       21.46       23.56      1.38 o 
   2   1   5      735.83      727.46      8.82 o 
   3   1   5       28.72       30.63      2.41 o 
   4   1   5       89.08       95.21      3.39 o 
   5   1   5       31.21       29.39      2.54 o 
   6   1   5      117.36      122.66      4.18 o 
   7   1   5        1.38        1.20      1.45 o 
   8   1   5        2.34        4.92      2.15 o 
   9   1   5        4.44        6.37      2.33 o 
  10   1   5        6.11        7.90      2.26 o 
   1   2   5     6921.15     7134.11     37.67 o 
   2   2   5       26.61       29.19      1.73 o 
   3   2   5     3542.24     3510.03     27.84 o 
   4   2   5      132.40      125.50      4.17 o 
   5   2   5     1153.62     1116.60     12.98 o 
   6   2   5       51.48       45.13      3.68 o 
   7   2   5     2609.98     2653.17     28.78 o 
   8   2   5        2.05        1.41      1.67 o 
   9   2   5      597.81      597.26     19.70 o 
  10   2   5        0.01        6.12      2.15 o 
   0   3   5       15.04       14.25      1.96 o 
   1   3   5      541.49      556.63      7.24 o 
   2   3   5      242.77      241.23      5.00 o 
   3   3   5        5.74        5.65      1.15 o 
   4   3   5       92.30       93.78      3.42 o 
   5   3   5      151.11      150.61      4.49 o 
   6   3   5        0.46        0.74      1.23 o 
   7   3   5       17.91       22.01      3.56 o 
   8   3   5       94.30       96.50      6.16 o 
   9   3   5        1.12        3.15      4.58 o 
  10   3   5       10.57       11.66      4.04 o 
   1   4   5     3753.31     3700.15     55.61 o 
   2   4   5       22.90       18.34      1.63 o 
   3   4   5     2728.24     2722.79     46.30 o 
   4   4   5        3.26        4.28      1.42 o 
   5   4   5     1271.22     1283.35     19.36 o 
   6   4   5       49.14       49.26      4.49 o 
   7   4   5     1624.04     1684.80     24.87 o 
   8   4   5        0.26        1.54      1.58 o 
   9   4   5      498.14      493.64     18.60 o 
   0   5   5       72.62       65.27      5.47 o 
   1   5   5     1130.57     1074.96     13.99 o 
   2   5   5       83.40       83.35      3.54 o 
   3   5   5      185.23      177.49      4.87 o 
   4   5   5       22.93       18.34      2.32 o 
   5   5   5        1.30       -0.67      1.60 o 
   6   5   5      307.49      312.87     10.89 o 
   7   5   5       27.88       21.79      3.26 o 
   8   5   5       16.97       15.41      2.89 o 
   9   5   5       23.27       21.29      4.42 o 
   1   6   5     1554.34     1535.76     15.90 o 
   2   6   5       31.14       30.28      2.83 o 
   3   6   5     1073.36     1018.65     14.90 o 
   4   6   5        4.23        4.50      2.10 o 
   5   6   5      573.45      559.76     14.65 o 
   6   6   5       57.46       55.59      5.60 o 
   7   6   5      511.19      448.45     13.93 o 
   8   6   5        4.38        4.75      1.95 o 
   9   6   5      391.06      390.21     12.47 o 
   0   7   5        9.44       11.04      2.52 o 
   1   7   5      270.86      269.82      6.33 o 
   2   7   5        6.82        6.26      1.79 o 
   3   7   5       47.29       41.37      2.95 o 
   4   7   5       47.72       53.64      5.44 o 
   5   7   5      204.38      208.56      9.05 o 
   6   7   5       24.45       18.80      3.52 o 
   7   7   5       29.14       25.20      3.89 o 
   8   7   5       76.36       91.19      7.69 o 
   9   7   5        2.36        3.87      1.95 o 
   1   8   5     1437.74     1482.37     16.62 o 
   2   8   5        1.26        0.51      1.14 o 
   3   8   5     1583.30     1641.89     21.51 o 
   4   8   5       80.27       79.11      7.28 o 
   5   8   5     1429.01     1391.92     34.27 o 
   6   8   5        0.21       -1.68      1.68 o 
   7   8   5      370.89      381.29     13.56 o 
   8   8   5        4.07        9.23      2.86 o 
   0   9   5      244.19      231.93      8.85 o 
   1   9   5      139.91      146.09      5.04 o 
   2   9   5      161.84      153.12      5.09 o 
   3   9   5        0.28        0.94      1.77 o 
   4   9   5        8.34        8.37      2.26 o 
   5   9   5        7.97       11.40      2.93 o 
   6   9   5      104.20       92.79      7.50 o 
   7   9   5        1.44       -2.04      3.00 o 
   8   9   5       27.83       23.95      4.99 o 
   1  10   5     1264.10     1262.67     16.01 o 
   2  10   5       14.52       14.76      2.54 o 
   3  10   5     1489.45     1500.46     21.71 o 
   4  10   5        0.03        1.37      2.17 o 
   5  10   5     1531.70     1543.86     34.06 o 
   6  10   5       29.05       28.73      4.73 o 
   7  10   5      337.39      348.25     13.53 o 
   0  11   5      689.77      694.32     16.72 o 
   1  11   5       24.97       32.20      2.94 o 
   2  11   5       42.08       39.37      4.00 o 
   3  11   5       17.22       15.87      2.73 o 
   4  11   5      107.82      100.96      7.00 o 
   5  11   5        1.10        1.64      2.47 o 
   6  11   5        1.54        4.00      2.23 o 
   1  12   5      282.16      288.67      9.47 o 
   2  12   5        4.81        6.31      1.92 o 
   3  12   5      338.50      339.56     10.08 o 
   4  12   5       18.98       16.27      5.08 o 
   5  12   5      448.67      465.68     15.89 o 
   6  12   5       29.25       26.16      4.44 o 
   0  13   5        1.28        1.73      2.34 o 
   1  13   5        8.36       10.56      2.98 o 
   2  13   5      214.03      210.73      9.86 o 
   3  13   5        0.83        0.33      1.89 o 
   4  13   5        0.13        2.39      2.05 o 
   1  14   5      499.82      484.74     15.57 o 
   2  14   5        1.98        2.45      2.28 o 
   3  14   5      525.47      510.30     16.86 o 
   0   0   6     1633.50     1662.15     32.26 o 
   1   0   6     1150.62     1135.56     14.97 o 
   2   0   6     2852.38     3017.33     29.99 o 
   3   0   6       95.93      102.75      5.10 o 
   4   0   6      540.09      485.29     23.16 o 
   5   0   6      358.62      349.63     10.05 o 
   6   0   6     2707.73     2810.52     35.39 o 
   7   0   6        0.05        2.72      2.18 o 
   8   0   6      488.01      515.70     20.87 o 
   9   0   6        0.65       -1.64      2.29 o 
   1   1   6       44.25       37.60      2.18 o 
   2   1   6        7.79        3.00      1.01 o 
   3   1   6       24.70       27.80      2.26 o 
   4   1   6       25.22       17.89      1.97 o 
   5   1   6       80.39       77.53      3.74 o 
   6   1   6       71.95       68.44      3.68 o 
   7   1   6        6.09        9.16      1.88 o 
   8   1   6       60.70       68.92      6.18 o 
   9   1   6        3.96       12.32      2.95 o 
   0   2   6     1760.95     1783.06     20.61 o 
   1   2   6      843.36      834.90     10.47 o 
   2   2   6     2858.60     2891.07     23.04 o 
   3   2   6        3.28        4.92      1.03 o 
   4   2   6      254.53      218.66      5.39 o 
   5   2   6        2.40        0.11      0.92 o 
   6   2   6     1716.64     1689.81     21.29 o 
   7   2   6       11.77        7.41      3.94 o 
   8   2   6      297.34      307.20     13.21 o 
   9   2   6        1.33        4.69      4.38 o 
   1   3   6       20.43       15.91      1.64 o 
   2   3   6      115.11      115.62      3.49 o 
   3   3   6       36.37       37.99      2.62 o 
   4   3   6        0.25        1.55      0.94 o 
   5   3   6      165.42      165.28      5.33 o 
   6   3   6        0.32        2.35      1.93 o 
   7   3   6       61.05       63.17      5.16 o 
   8   3   6        5.90        9.72      2.28 o 
   9   3   6        1.06        4.26      2.44 o 
   0   4   6     5262.19     5414.07     47.03 o 
   1   4   6      425.24      415.80      7.39 o 
   2   4   6     6637.85     6845.76     49.23 o 
   3   4   6        9.20        4.80      1.49 o 
   4   4   6     1630.84     1591.51     21.47 o 
   5   4   6       46.32       51.90      4.53 o 
   6   4   6     2204.78     2189.28     28.71 o 
   7   4   6        0.74       -1.64      2.46 o 
   8   4   6      531.43      560.06     14.22 o 
   9   4   6        3.99        5.11      2.78 o 
   1   5   6       11.11        7.80      1.47 o 
   2   5   6        6.08        4.52      1.34 o 
   3   5   6        0.46        2.17      1.17 o 
   4   5   6       31.03       31.76      3.14 o 
   5   5   6      171.44      177.87      7.12 o 
   6   5   6        0.17        2.00      1.61 o 
   7   5   6      240.95      238.46      8.87 o 
   8   5   6       28.33       34.24      4.02 o 
   9   5   6        1.82        3.88      3.90 o 
   0   6   6       28.47       24.34      4.33 o 
   1   6   6       11.74       10.89      1.84 o 
   2   6   6      347.71      357.95      7.47 o 
   3   6   6        3.90        3.00      1.25 o 
   4   6   6      141.23      141.08      7.49 o 
   5   6   6        5.72       10.72      2.54 o 
   6   6   6      688.70      662.93     19.73 o 
   7   6   6        1.80        0.89      1.71 o 
   8   6   6      137.89      141.95      7.85 o 
   1   7   6        0.95        2.30      1.26 o 
   2   7   6      102.89      107.60      4.97 o 
   3   7   6        3.49        4.33      1.35 o 
   4   7   6        5.70        6.89      2.54 o 
   5   7   6      186.88      179.26      8.73 o 
   6   7   6       13.64       14.43      5.01 o 
   7   7   6       78.60       82.52      7.10 o 
   8   7   6        5.28        6.38      3.13 o 
   0   8   6     1646.01     1758.67     27.28 o 
   1   8   6       68.07       71.48      4.05 o 
   2   8   6     3072.51     3163.26     33.96 o 
   3   8   6        0.32        0.40      1.94 o 
   4   8   6     1436.11     1431.56     23.02 o 
   5   8   6        3.63        6.57      2.22 o 
   6   8   6     1070.21     1070.47     23.53 o 
   7   8   6        3.37        6.71      2.33 o 
   8   8   6      411.81      426.21     19.64 o 
   1   9   6       42.72       40.10      3.39 o 
   2   9   6        9.05        9.00      2.06 o 
   3   9   6        2.12        0.64      1.51 o 
   4   9   6        4.71        3.94      2.34 o 
   5   9   6       94.54       86.64      7.42 o 
   6   9   6        2.81        3.00      2.28 o 
   7   9   6       30.86       35.14      4.97 o 
   0  10   6      584.62      571.65     15.14 o 
   1  10   6      125.74      125.70      5.31 o 
   2  10   6     1111.80     1080.29     18.15 o 
   3  10   6       24.95       22.62      3.19 o 
   4  10   6      552.13      550.76     16.15 o 
   5  10   6       61.32       64.80      6.69 o 
   6  10   6      325.03      294.68     12.33 o 
   1  11   6        0.17        0.00      1.16 o 
   2  11   6        0.63       -0.42      1.38 o 
   3  11   6        5.24        9.01      2.13 o 
   4  11   6        0.00        1.42      1.80 o 
   5  11   6        0.03       -1.25      2.62 o 
   6  11   6       33.56       36.54      9.16 o 
   0  12   6      244.51      259.47     10.48 o 
   1  12   6      100.81       93.18      5.97 o 
   2  12   6      579.65      580.88     13.84 o 
   3  12   6        0.04        1.82      1.77 o 
   4  12   6      574.58      617.26     16.23 o 
   5  12   6        0.00        0.01      2.52 o 
   1  13   6        0.81        0.30      1.65 o 
   2  13   6        2.82        3.51      1.86 o 
   3  13   6       12.56        7.42      2.54 o 
   0  14   6      182.87      180.88     18.82 o 
   1   0   7      606.32      590.60     13.40 o 
   2   0   7      310.14      287.54      9.32 o 
   3   0   7      275.68      289.09     11.55 o 
   4   0   7      111.67      116.85      5.89 o 
   6   0   7       13.77       18.32      3.10 o 
   7   0   7       83.56      103.89      9.04 o 
   8   0   7       10.04       10.02      3.41 o 
   9   0   7      199.40      210.28     19.22 o 
   0   1   7       26.97       28.42      3.69 o 
   1   1   7       65.02       49.85      3.18 o 
   2   1   7        9.91        8.12      1.64 o 
   3   1   7       29.33       32.45      2.78 o 
   4   1   7       19.23       20.38      2.08 o 
   5   1   7        2.31        1.82      1.07 o 
   6   1   7        1.15        4.06      1.63 o 
   7   1   7        3.92        9.37      1.94 o 
   8   1   7        0.24        1.53      1.78 o 
   9   1   7       10.42       11.13      2.82 o 
   1   2   7     2773.55     2677.20     23.53 o 
   2   2   7      382.89      363.36      8.02 o 
   3   2   7     2424.98     2428.52     22.26 o 
   4   2   7      113.83      119.25      5.30 o 
   5   2   7     2780.42     2819.62     31.35 o 
   6   2   7        3.01        4.33      1.73 o 
   7   2   7      533.18      512.46     12.85 o 
   8   2   7        0.01       -3.13      3.65 o 
   9   2   7      386.42      448.93     17.02 o 
   0   3   7       14.25       12.33      3.06 o 
   1   3   7      222.52      221.24      5.73 o 
   2   3   7      149.76      143.18      5.02 o 
   3   3   7       31.93       35.31      3.15 o 
   4   3   7       70.70       63.40      4.77 o 
   5   3   7        0.34        1.60      1.37 o 
   6   3   7      113.81      107.53      6.27 o 
   7   3   7       23.37       25.53      4.86 o 
   8   3   7       46.71       54.92      5.67 o 
   1   4   7     1118.02     1174.18     20.14 o 
   2   4   7        3.27        4.20      1.54 o 
   3   4   7     1196.58     1231.02     17.80 o 
   4   4   7       77.21       74.56      4.66 o 
   5   4   7     1605.66     1656.78     41.15 o 
   6   4   7        0.10       -1.42      1.42 o 
   7   4   7      575.18      581.61     14.33 o 
   8   4   7       19.67       33.14      3.96 o 
   0   5   7      216.86      202.43      9.94 o 
   1   5   7       41.21       36.70      3.25 o 
   2   5   7        6.27        7.64      1.85 o 
   3   5   7      163.36      161.40      5.70 o 
   4   5   7      491.70      497.99     12.13 o 
   5   5   7      192.27      201.48      9.02 o 
   6   5   7        2.03        3.84      2.38 o 
   7   5   7       18.89       25.53      3.92 o 
   8   5   7        2.67        1.08      2.66 o 
   1   6   7     1229.56     1255.08     16.82 o 
   2   6   7       17.42       20.94      2.94 o 
   3   6   7      924.12      914.76     14.32 o 
   4   6   7        3.35        2.07      3.17 o 
   5   6   7      426.18      419.98     13.48 o 
   6   6   7       12.40       16.94      2.91 o 
   7   6   7      296.98      280.83     11.41 o 
   8   6   7        3.52        1.28      2.10 o 
   0   7   7       18.32       23.31      3.67 o 
   1   7   7      263.08      278.00      8.41 o 
   2   7   7      355.10      345.33      8.59 o 
   3   7   7       73.37       68.04      5.49 o 
   4   7   7       84.55       94.56      7.23 o 
   5   7   7        3.60        4.54      2.09 o 
   6   7   7      141.06      141.18      9.05 o 
   7   7   7       23.21       23.92      3.93 o 
   1   8   7      884.44      916.74     14.83 o 
   2   8   7       50.87       56.65      4.20 o 
   3   8   7      828.25      772.51     16.78 o 
   4   8   7       12.55       16.78      3.26 o 
   5   8   7      415.05      401.47     16.64 o 
   6   8   7        0.02        0.94      1.96 o 
   7   8   7      483.95      493.65     18.23 o 
   0   9   7      162.85      154.42      8.07 o 
   1   9   7       39.28       42.12      3.55 o 
   2   9   7       43.03       46.73      3.93 o 
   3   9   7        2.50        1.36      2.01 o 
   4   9   7      134.17      145.67      9.10 o 
   5   9   7        5.67        8.18      2.40 o 
   6   9   7       11.74       19.17      3.91 o 
   1  10   7     1049.77     1058.66     15.67 o 
   2  10   7       40.72       41.16      4.26 o 
   3  10   7     1204.26     1202.43     22.44 o 
   4  10   7       17.65       15.07      3.38 o 
   5  10   7      541.99      594.32     18.08 o 
   0  11   7       34.99       30.51      4.38 o 
   1  11   7        0.02       -0.10      1.68 o 
   2  11   7       50.04       42.21      4.30 o 
   3  11   7        8.00        3.30      2.32 o 
   4  11   7       45.99       59.77      6.56 o 
   1  12   7      225.61      242.14      8.54 o 
   2  12   7       60.76       65.63      5.22 o 
   3  12   7      159.54      172.36      8.69 o 
   0  13   7       46.46       45.84      8.19 o 
   1  13   7        2.76        7.02      2.19 o 
   0   0   8     1439.13     1397.97     32.95 o 
   1   0   8        3.26       -0.40      1.79 o 
   2   0   8      207.22      193.12      8.14 o 
   3   0   8        1.34       -0.57      1.96 o 
   4   0   8     3203.60     3237.74     46.86 o 
   5   0   8       35.93       35.38      4.98 o 
   6   0   8      466.37      497.23     15.99 o 
   1   1   8        0.32        0.60      1.21 o 
   2   1   8       11.64       12.76      1.99 o 
   3   1   8        0.07        2.18      1.43 o 
   4   1   8       22.30       26.47      3.07 o 
   5   1   8       12.67       21.08      3.09 o 
   6   1   8       10.00       10.12      2.24 o 
   7   1   8        6.79        5.60      3.85 o 
   8   1   8       25.85       29.49     10.81 o 
   0   2   8     2184.37     2358.75     33.08 o 
   1   2   8       20.27       19.94      2.38 o 
   2   2   8      272.90      265.55     10.46 o 
   3   2   8       55.99       47.42      4.12 o 
   4   2   8     2003.08     1983.37     35.65 o 
   5   2   8        5.74        3.35      1.69 o 
   6   2   8      220.75      220.82     10.89 o 
   7   2   8        0.10        1.77      1.71 o 
   8   2   8      226.96      214.33     15.86 o 
   1   3   8       41.61       40.34      4.04 o 
   2   3   8      108.05      103.70      5.64 o 
   3   3   8       55.96       49.00      4.25 o 
   4   3   8      113.61      112.27      6.32 o 
   5   3   8       30.54       27.84      3.54 o 
   6   3   8        0.19       -2.22      2.22 o 
   7   3   8        0.91        0.48      2.18 o 
   8   3   8        4.36        0.71      3.19 o 
   0   4   8     3272.61     3315.30     48.76 o 
   1   4   8        0.00        0.92      1.52 o 
   2   4   8     1175.64     1141.87     17.89 o 
   3   4   8       11.90       11.06      2.20 o 
   4   4   8     2388.84     2441.60     33.90 o 
   5   4   8        0.10        0.33      1.68 o 
   6   4   8      370.24      373.55     13.09 o 
   7   4   8        0.81       -0.06      2.03 o 
   1   5   8      197.61      191.80      7.09 o 
   2   5   8      428.42      430.79     10.72 o 
   3   5   8      141.35      130.19      6.40 o 
   4   5   8       89.24       83.30      5.83 o 
   5   5   8       39.00       43.28      5.00 o 
   6   5   8        0.22       -1.41      1.62 o 
   7   5   8       13.38       18.54      3.17 o 
   0   6   8      447.64      437.86     15.46 o 
   1   6   8        0.40        0.60      1.42 o 
   2   6   8       89.09       93.65      5.77 o 
   3   6   8        3.08        2.68      1.69 o 
   4   6   8      590.05      585.09     16.18 o 
   5   6   8       24.68       23.91      3.90 o 
   6   6   8      225.76      234.17     10.58 o 
   7   6   8        4.33        4.22      2.00 o 
   1   7   8       53.68       50.32      4.61 o 
   2   7   8      115.07      107.52      6.16 o 
   3   7   8      122.27      111.80      6.01 o 
   4   7   8       85.03       84.40      7.07 o 
   5   7   8       84.72       77.47      7.03 o 
   6   7   8       12.25       12.12      3.68 o 
   0   8   8     1378.12     1366.54     30.18 o 
   1   8   8        0.89        0.83      1.64 o 
   2   8   8      984.62      999.75     17.82 o 
   3   8   8        0.40        2.30      1.70 o 
   4   8   8      869.85      895.81     21.50 o 
   5   8   8        2.30        2.11      2.07 o 
   6   8   8      418.52      409.49     14.64 o 
   1   9   8       17.79       18.59      2.87 o 
   2   9   8       41.34       40.33      4.62 o 
   3   9   8        3.72        7.25      2.12 o 
   4   9   8       64.62       67.17      6.97 o 
   5   9   8        0.41       -1.85      1.85 o 
   0  10   8      822.00      871.34     27.30 o 
   1  10   8        0.21        0.67      1.63 o 
   2  10   8      552.08      572.21     15.15 o 
   3  10   8        2.33       -0.76      2.85 o 
   4  10   8      191.96      185.43      9.79 o 
   1  11   8        2.41        7.38      2.40 o 
   2  11   8        8.69        5.11      2.41 o 
   3  11   8        0.59       -0.57      2.18 o 
   1   0   9     1246.58     1284.72     23.45 o 
   2   0   9      301.92      303.69     10.70 o 
   3   0   9      481.88      441.10     15.19 o 
   4   0   9       57.65       49.22      6.07 o 
   5   0   9      583.15      612.97     24.58 o 
   6   0   9        7.57       12.24      8.65 o 
   0   1   9       52.20       59.33      5.58 o 
   1   1   9       13.05       10.84      1.93 o 
   2   1   9       11.04       10.41      2.00 o 
   3   1   9        4.48        5.16      1.90 o 
   4   1   9       17.01       15.07      2.73 o 
   5   1   9        6.75       10.23      2.25 o 
   6   1   9        6.10       10.05      2.64 o 
   1   2   9     1013.95      957.82     15.22 o 
   2   2   9       90.86       99.18      5.73 o 
   3   2   9      778.18      755.34     16.13 o 
   4   2   9       75.81       74.58      5.71 o 
   5   2   9      916.73      905.29     18.11 o 
   6   2   9        0.24        0.58      2.45 o 
   7   2   9      268.71      282.51     17.01 o 
   0   3   9       42.54       37.27      5.81 o 
   1   3   9       49.04       45.58      4.46 o 
   2   3   9        2.12        2.74      1.58 o 
   3   3   9        4.93        6.13      1.98 o 
   4   3   9      133.52      136.53      7.11 o 
   5   3   9        0.15        1.87      2.40 o 
   6   3   9        3.89        4.85      3.00 o 
   7   3   9        8.01       14.61      3.03 o 
   1   4   9      790.92      789.92     15.46 o 
   2   4   9       54.59       57.34      4.93 o 
   3   4   9      513.34      493.87     11.94 o 
   4   4   9        4.82        6.90      2.14 o 
   5   4   9      653.03      636.07     20.37 o 
   6   4   9        7.93       10.45      3.52 o 
   0   5   9      161.45      166.39     14.45 o 
   1   5   9       15.62       16.05      2.66 o 
   2   5   9      380.40      361.75     10.80 o 
   3   5   9       66.57       68.90      5.24 o 
   4   5   9       14.04       13.67      2.99 o 
   5   5   9        2.63       -0.03      3.32 o 
   6   5   9       48.68       46.25      6.16 o 
   1   6   9      784.99      764.42     15.58 o 
   2   6   9        0.25        3.03      1.59 o 
   3   6   9      589.09      595.00     13.67 o 
   4   6   9        3.47        9.81      3.09 o 
   5   6   9      408.61      410.60     16.77 o 
   6   6   9       14.57       17.05      4.34 o 
   0   7   9      220.63      204.92     11.05 o 
   1   7   9       49.71       56.08      4.80 o 
   2   7   9        3.31        5.28      1.79 o 
   3   7   9        9.02        9.97      2.81 o 
   4   7   9      252.33      231.01     12.39 o 
   5   7   9        0.14       -1.23      3.24 o 
   1   8   9      639.90      654.12     14.79 o 
   2   8   9       12.52       14.47      2.35 o 
   3   8   9      446.57      428.76     15.08 o 
   4   8   9       18.39       20.35      3.88 o 
   0   9   9        8.72       15.27      4.04 o 
   1   9   9       14.24       14.62      2.49 o 
   2   9   9       51.65       49.34      5.86 o 
   3   9   9        1.15        0.22      2.56 o 
   1  10   9      327.45      313.29     11.22 o 
   2  10   9       62.34       56.45      6.11 o 
   0   0  10      729.40      748.00    102.44 o 
   1   0  10       79.36       77.15      6.59 o 
   2   0  10     1100.95     1115.71     28.72 o 
   3   0  10       76.15       74.69      9.58 o 
   4   0  10      257.64      249.18     14.80 o 
   5   0  10       21.14       29.88      5.90 o 
   1   1  10        3.15        3.76      1.53 o 
   2   1  10       10.01        6.25      2.26 o 
   3   1  10        6.63        8.05      2.09 o 
   4   1  10        4.24        9.71      2.32 o 
   5   1  10       30.74       32.55      4.22 o 
   0   2  10      661.11      652.31     20.18 o 
   1   2  10      102.93       91.22      5.81 o 
   2   2  10      833.33      800.28     16.06 o 
   3   2  10        7.84       14.48      2.64 o 
   4   2  10      106.32      102.93      6.73 o 
   5   2  10        3.98       -0.97      1.73 o 
   1   3  10        3.20        2.29      2.10 o 
   2   3  10       37.17       39.99      4.06 o 
   3   3  10        0.22       -0.80      2.35 o 
   4   3  10        2.82        5.88      1.81 o 
   5   3  10       42.37       43.67      6.11 o 
   0   4  10      485.27      463.27     21.28 o 
   1   4  10       48.51       43.30      4.30 o 
   2   4  10      811.94      829.58     16.65 o 
   3   4  10        3.84        7.75      1.85 o 
   4   4  10      195.57      195.99      8.24 o 
   5   4  10       11.75       11.59      3.01 o 
   1   5  10       15.95       13.54      3.83 o 
   2   5  10       20.69       23.42      2.87 o 
   3   5  10       77.55       83.57      6.10 o 
   4   5  10        5.11       10.54      2.88 o 
   0   6  10      447.28      473.89     17.75 o 
   1   6  10        8.52       13.01      3.61 o 
   2   6  10      725.85      743.07     16.16 o 
   3   6  10       43.44       50.33      4.43 o 
   4   6  10      260.04      272.01     13.60 o 
   1   7  10       25.35       24.48      3.16 o 
   2   7  10       34.32       29.41      5.36 o 
   3   7  10       11.28        8.66      2.82 o 
   0   8  10      180.77      197.05     12.27 o 
   1   8  10        8.92        8.93      2.17 o 
   2   8  10      493.98      546.58     13.91 o 
   1   0  11      669.64      678.56     27.84 o 
   2   0  11        1.25       -2.49      2.49 o 
   3   0  11      511.87      471.24     21.96 o 
   4   0  11        7.56        9.47      3.16 o 
   0   1  11        0.05        0.17      2.18 o 
   1   1  11        9.98       12.69      2.35 o 
   2   1  11        7.08        5.81      2.29 o 
   3   1  11        2.26        6.26      2.09 o 
   1   2  11      483.05      488.40     14.18 o 
   2   2  11        3.90        4.09      2.74 o 
   3   2  11      430.19      398.97     12.53 o 
   0   3  11      134.84      143.22     10.80 o 
   1   3  11       24.02       26.24      3.31 o 
   2   3  11       40.83       40.47      4.24 o 
   3   3  11        1.02        3.22      1.73 o 
   1   4  11      282.83      302.26      9.99 o 
   2   4  11       10.62       19.76      2.85 o 
   0   5  11       68.41       71.10      8.78 o 
   1   5  11       46.85       42.77      4.25 o 
                                                 
